# Supplementary material for: Associations of low handgrip strength and hand laterality with cognitive function and functional mobility – the Yishun Study
Source: BMC Geriatr. 2022 Aug 16;22:677. doi: 10.1186/s12877-022-03363-2 (PMC9382769; doi:10.1186/s12877-022-03363-2)
Supplement: Supplementary file 2 — Additional file 2. [file 12877_2022_3363_MOESM2_ESM.csv]

ID	Age	Sex	Ethnic2	Edu3	Smoke3	Obese2	MVPA2	Health5	Comorb_n	DomHand	HG_R	HG_M	Weak2	Asym2	WeakAsym4	ListL	StoryM	FigureC	LineO	PicN	SemF	DigitS	Code	ListR	ListRg	StoryR	FigureR	MemoryImmTotal	MemoryDelayTotal	VSCTotal	LangTotal	AttnTotal	RBANS	TUG
2	72	Female	Chinese	Secondary	Never	No	Yes	Good	1	Right	0.91	23.7	No	No	NormSym	22	10	16	16	8	17	8	32	2	17	5	10	32	34	32	25	40	163	8.41
5	68	Female	Chinese	Tertiary	Never	No	Yes	Good	2	Right	1.06	18.4	No	No	NormSym	29	14	19	17	9	23	12	44	9	20	9	12	43	50	36	32	56	217	9.295
9	78	Female	Chinese	Secondary	Never	No	Yes	vGood	0	Right	0.79	27.8	No	Yes	NormAsym	31	16	20	18	7	10	9	32	9	20	11	20	47	60	38	17	41	203	9.58
11	61	Male	Chinese	Secondary	Current	No	No	Good	1	Right	0.95	43.5	No	No	NormSym	28	17	19	14	10	17	15	33	8	20	12	19	45	59	33	27	48	212	7.595
12	60	Male	Chinese	Secondary	Current	No	No	Good	1	Right	0.99	41.4	No	No	NormSym	26	18	19	19	10	22	15	52	7	19	10	17	44	53	38	32	67	234	8.985
14	58	Female	Chinese	Secondary	Never	No	Yes	Good	1	Right	0.94	25.3	No	No	NormSym	29	19	17	20	10	21	9	43	7	20	10	12	48	49	37	31	52	217	8.765
15	69	Female	Chinese	Secondary	Never	No	Yes	vGood	3	Left	0.93	28.6	No	No	NormSym	34	20	18	18	10	18	15	42	9	20	11	17	54	57	36	28	57	232	10.06
17	70	Male	Non-Chinese	Secondary	Ex	No	Yes	Fair	4	Right	1.03	28.6	No	No	NormSym	21	13	13	12	9	17	11	32	2	18	9	4	34	33	25	26	43	161	5.75
18	63	Female	Chinese	Tertiary	Never	Yes	Yes	Good	1	Left	0.76	23.6	No	Yes	NormAsym	21	17	17	15	9	21	8	49	4	20	9	9	38	42	32	30	57	199	8.705
23	66	Male	Chinese	Secondary	Never	No	No	Good	2	Right	0.8	31.4	No	Yes	NormAsym	22	15	19	19	9	13	16	49	5	16	8	11	37	40	38	22	65	202	8.59
24	60	Female	Chinese	Tertiary	Never	No	Yes	Good	2	Right	1.09	23.1	No	No	NormSym	20	12	20	18	9	16	14	47	7	19	7	17	32	50	38	25	61	206	7.785
27	63	Female	Non-Chinese	Primary	Never	Yes	No	Good	1	Right	0.96	24.8	No	No	NormSym	28	16	17	12	9	19	9	25	7	20	7	7	44	41	29	28	34	176	9
29	76	Female	Chinese	Primary	Never	No	Yes	Fair	6	Right	0.91	20.4	No	No	NormSym	20	12	17	10	8	14	8	16	2	20	5	11	32	38	27	22	24	143	11.335
35	69	Female	Chinese	Secondary	Never	No	Yes	Good	2	Right	1	23.2	No	No	NormSym	23	19	20	18	10	18	10	50	6	20	12	16	42	54	38	28	60	222	9.09
37	56	Male	Non-Chinese	Secondary	Current	Yes	No	Good	1	Right	0.95	44.6	No	No	NormSym	24	15	19	12	10	19	6	38	4	16	9	13	39	42	31	29	44	185	9.64
39	63	Female	Non-Chinese	Primary	Never	No	Yes	Good	0	Right	0.81	22.5	No	Yes	NormAsym	29	16	18	8	7	15	8	29	8	20	10	13	45	51	26	22	37	181	11.425
40	67	Male	Non-Chinese	Secondary	Never	No	No	vGood	0	Right	0.99	26.4	Yes	No	WeakSym	23	15	20	18	10	18	9	29	4	19	7	10	38	40	38	28	38	182	10.53
42	67	Male	Chinese	Secondary	Ex	No	Yes	Good	3	Right	1	37.4	No	No	NormSym	29	19	17	20	10	17	11	53	7	19	12	16	48	54	37	27	64	230	9.065
43	55	Female	Chinese	Primary	Never	Yes	No	Fair	4	Right	0.84	22.2	No	Yes	NormAsym	22	10	19	14	8	15	8	28	7	20	8	12	32	47	33	23	36	171	10.89
45	61	Female	Chinese	Primary	Never	No	Yes	Good	3	Right	0.99	21.1	No	No	NormSym	30	14	18	10	10	19	14	39	7	20	10	13	44	50	28	29	53	204	8.235
48	58	Female	Chinese	Secondary	Never	Yes	No	Fair	1	Right	0.96	22.3	No	No	NormSym	25	15	19	16	10	16	12	44	6	20	8	10	40	44	35	26	56	201	7.575
50	65	Male	Chinese	Primary	Current	No	No	Fair	3	Right	1.11	24.7	Yes	Yes	WeakAsym	26	12	16	13	10	18	12	38	7	19	7	12	38	45	29	28	50	190	8.5
51	64	Male	Chinese	Secondary	Ex	Yes	Yes	Fair	2	Right	0.85	41.1	No	Yes	NormAsym	20	10	20	20	9	19	12	31	4	20	6	16	30	46	40	28	43	187	10.515
53	65	Female	Non-Chinese	Secondary	Never	Yes	Yes	Good	2	Right	0.95	17.8	Yes	No	WeakSym	23	17	18	9	9	18	11	35	7	20	7	12	40	46	27	27	46	186	11.95
55	59	Female	Chinese	Primary	Never	No	No	Good	4	Right	1.06	18.2	No	No	NormSym	20	17	17	13	6	12	12	22	6	20	10	11	37	47	30	18	34	166	12.34
58	59	Female	Chinese	Secondary	Never	No	Yes	Fair	1	Right	0.89	25.8	No	Yes	NormAsym	24	14	19	11	10	16	13	44	6	18	10	7	38	41	30	26	57	192	8.39
63	76	Female	Chinese	Secondary	Never	Yes	No	Good	2	Right	0.92	25.3	No	No	NormSym	24	18	18	14	10	17	14	57	8	20	12	15	42	55	32	27	71	227	9.5
65	62	Male	Chinese	Primary	Never	No	Yes	Good	3	Right	0.77	40.9	No	Yes	NormAsym	25	17	17	13	10	13	11	28	3	18	10	14	42	45	30	23	39	179	10.14
66	63	Female	Chinese	Primary	Never	No	Yes	Fair	0	Right	0.73	19.1	No	Yes	NormAsym	24	13	17	15	10	15	14	32	0	18	7	9	37	34	32	25	46	174	10.22
69	77	Male	Chinese	Primary	Never	No	Yes	Excellent	2	Right	0.88	30	No	Yes	NormAsym	29	19	17	19	9	17	12	23	10	20	9	8	48	47	36	26	35	192	12.89
71	65	Female	Non-Chinese	Secondary	Never	No	No	vGood	1	Right	0.97	19.7	No	No	NormSym	22	16	18	9	8	21	11	39	6	19	9	5	38	39	27	29	50	183	9.08
72	82	Female	Chinese	Primary	Current	No	No	Fair	7	Right	0.77	21.4	No	Yes	NormAsym	19	16	16	9	9	15	8	2	0	19	8	4	35	31	25	24	10	125	10.545
74	59	Female	Non-Chinese	Primary	Never	No	Yes	Excellent	0	Right	0.99	25.5	No	No	NormSym	23	12	17	6	9	16	9	24	5	19	8	6	35	38	23	25	33	154	8.605
76	56	Female	Non-Chinese	Primary	Never	No	Yes	Good	0	Right	0.92	16.8	Yes	No	WeakSym	24	9	16	16	10	16	8	32	6	18	2	17	33	43	32	26	40	174	10.985
79	65	Female	Chinese	Primary	Never	No	Yes	Good	3	Right	0.86	23.9	No	Yes	NormAsym	24	14	18	13	7	15	10	33	6	19	10	13	38	48	31	22	43	182	9.22
80	64	Female	Non-Chinese	Secondary	Never	No	No	vGood	2	Right	0.94	26.6	No	No	NormSym	30	15	18	18	9	17	8	44	5	20	9	8	45	42	36	26	52	201	8.47
81	57	Female	Chinese	Tertiary	Never	No	Yes	Good	3	Right	0.98	17.3	Yes	No	WeakSym	33	21	20	12	9	12	12	45	9	20	11	16	54	56	32	21	57	220	9.25
82	66	Female	Chinese	Tertiary	Never	Yes	Yes	Good	2	Right	0.81	26.1	No	Yes	NormAsym	37	20	20	17	10	22	10	47	9	20	11	19	57	50	27	32	57	223	8.645
83	60	Male	Chinese	Secondary	Ex	No	No	Good	1	Right	0.9	44.2	No	No	NormSym	25	16	19	20	10	16	16	50	5	20	6	17	41	48	39	26	66	220	6.425
84	63	Female	Chinese	Primary	Never	No	Yes	Fair	3	Right	0.98	24	No	No	NormSym	20	10	16	6	8	11	6	15	5	18	6	5	30	34	22	19	21	126	11.265
85	58	Female	Non-Chinese	Primary	Never	Yes	Yes	Good	3	Right	0.92	19.2	No	No	NormSym	16	5	12	7	9	16	6	5	2	15	3	6	21	26	19	25	11	102	7.525
86	64	Male	Chinese	Secondary	Ex	No	Yes	Good	3	Right	0.96	35.1	No	No	NormSym	32	13	19	17	10	16	8	29	9	20	9	17	45	55	36	26	37	199	9.36
87	55	Male	Chinese	Secondary	Current	No	Yes	vGood	0	Right	0.88	50.9	No	Yes	NormAsym	33	19	19	17	9	22	16	39	8	20	9	13	52	50	36	31	55	224	6.97
88	60	Male	Chinese	Tertiary	Never	Yes	Yes	vGood	1	Right	0.9	32.2	No	No	NormSym	32	15	18	12	10	23	14	48	8	19	8	13	47	48	30	33	62	220	8.39
90	66	Female	Non-Chinese	Secondary	Never	Yes	Yes	Fair	0	Right	0.74	25	No	Yes	NormAsym	20	11	19	11	9	15	10	49	0	20	9	16	31	45	30	24	59	189	8.36
91	69	Male	Chinese	Secondary	Current	No	No	Good	0	Right	0.88	30.5	No	Yes	NormAsym	21	19	20	16	8	7	10	40	6	17	11	13	40	47	36	15	50	188	14.7
93	59	Female	Chinese	Primary	Never	Yes	No	Good	2	Right	1.16	19.5	No	Yes	NormAsym	19	13	16	18	9	15	9	32	5	19	7	10	32	41	34	24	41	172	9.075
94	61	Male	Chinese	Primary	Current	No	Yes	Good	0	Right	1.01	33.9	No	No	NormSym	24	5	17	11	9	8	8	32	7	20	4	10	29	41	28	17	40	155	8.395
100	59	Female	Chinese	Secondary	Never	No	Yes	Good	1	Right	1	24.3	No	No	NormSym	32	20	20	20	10	19	14	46	7	20	10	18	52	55	40	29	60	236	9.81
104	58	Male	Chinese	Secondary	Current	No	No	Good	1	Right	0.96	36.3	No	No	NormSym	33	18	16	12	10	19	13	46	9	20	11	12	51	52	28	29	59	219	11.565
107	64	Male	Non-Chinese	Secondary	Current	No	No	Good	0	Right	0.87	37.6	No	Yes	NormAsym	16	21	19	14	10	8	7	26	4	16	10	14	37	44	33	18	33	165	9.215
108	75	Male	Chinese	Primary	Never	No	No	Good	3	Right	0.91	38.5	No	No	NormSym	23	13	17	15	10	11	8	30	6	19	8	17	36	50	32	21	38	177	12.17
111	62	Male	Chinese	Primary	Current	No	No	Good	0	Right	0.89	39	No	Yes	NormAsym	15	5	15	10	7	20	11	35	4	19	4	10	20	37	25	27	46	155	8.8
112	62	Female	Chinese	Secondary	Never	Yes	Yes	Fair	1	Right	0.67	24	No	Yes	NormAsym	35	13	19	14	10	22	6	45	9	20	7	17	48	53	33	32	51	217	8.295
117	63	Male	Chinese	Primary	Never	No	Yes	Good	2	Right	0.98	29.9	No	No	NormSym	23	13	20	18	8	12	10	40	4	17	7	2	36	30	38	20	50	174	9.235
119	61	Male	Chinese	Primary	Never	No	No	Good	0	Right	0.85	42.3	No	Yes	NormAsym	23	14	20	12	10	11	11	49	4	19	8	14	37	45	32	21	60	195	7.735
120	57	Male	Chinese	Secondary	Never	No	No	Good	0	Right	0.94	37.2	No	No	NormSym	28	21	18	19	10	22	11	50	8	20	10	12	49	50	37	32	61	229	10.36
122	58	Male	Chinese	Secondary	Never	No	Yes	Fair	0	Right	0.89	45.9	No	Yes	NormAsym	26	17	18	10	10	24	10	43	7	19	11	16	43	53	28	34	53	211	8.67
127	62	Female	Non-Chinese	Secondary	Never	No	No	Good	0	Right	0.95	19.5	No	No	NormSym	26	15	18	12	9	14	11	47	8	18	12	10	41	48	30	23	58	200	7.78
128	57	Male	Chinese	Primary	Current	No	No	Good	2	Right	0.84	38.9	No	Yes	NormAsym	26	22	19	17	10	9	14	37	1	20	12	15	48	48	36	19	51	202	9.655
130	65	Female	Chinese	Primary	Never	No	Yes	Fair	2	Right	1.09	22.3	No	No	NormSym	31	20	20	18	10	16	8	44	7	20	12	17	51	56	38	26	52	223	9.095
133	64	Male	Chinese	Tertiary	Never	No	Yes	Good	2	Right	0.79	34.9	No	Yes	NormAsym	35	19	17	18	10	10	16	52	10	20	12	15	54	57	35	20	68	234	7.435
134	59	Male	Chinese	Secondary	Never	No	Yes	Good	0	Right	0.86	33.4	No	Yes	NormAsym	28	17	16	11	9	26	14	16	8	20	10	13	45	51	27	35	30	188	7.565
135	64	Male	Chinese	Secondary	Current	No	No	Good	0	Right	0.65	34.3	No	Yes	NormAsym	34	13	19	18	10	15	10	36	9	19	8	18	47	54	37	25	46	209	8.925
138	60	Male	Chinese	Tertiary	Never	No	Yes	Good	1	Right	0.9	38.6	No	No	NormSym	33	12	15	20	8	18	10	43	9	20	8	18	45	55	35	26	53	214	8.25
139	64	Female	Chinese	Secondary	Never	Yes	Yes	Good	1	Right	0.89	18.2	No	Yes	NormAsym	31	17	19	17	10	18	8	50	9	20	9	12	48	50	36	28	58	220	9.06
140	64	Male	Chinese	Secondary	Never	No	Yes	Good	0	Right	0.95	38.4	No	No	NormSym	19	16	17	15	10	14	12	46	3	20	6	14	35	43	32	24	58	192	7.81
141	60	Male	Chinese	Secondary	Never	No	Yes	Good	1	Right	0.87	37.4	No	Yes	NormAsym	29	11	20	16	9	18	7	50	8	19	7	12	40	46	36	27	57	206	8.89
144	69	Female	Chinese	Secondary	Never	No	Yes	Good	2	Right	0.9	25.4	No	No	NormSym	24	13	14	13	6	14	7	37	0	20	6	10	37	36	27	20	44	164	9.64
145	56	Male	Chinese	Secondary	Never	No	No	Fair	0	Right	0.76	26.4	Yes	Yes	WeakAsym	36	21	19	12	10	19	10	40	8	20	11	15	57	54	31	29	50	221	11.235
147	61	Female	Chinese	Primary	Never	No	Yes	Good	0	Right	0.88	30.6	No	Yes	NormAsym	33	8	20	14	9	21	11	49	10	20	4	13	41	47	34	30	60	212	8.605
148	77	Male	Chinese	Secondary	Never	No	Yes	Good	0	Right	0.98	27.2	Yes	No	WeakSym	26	17	19	14	9	12	10	37	0	19	7	11	43	37	33	21	47	181	11.035
149	58	Male	Chinese	Primary	Ex	No	Yes	Excellent	4	Right	0.84	40.9	No	Yes	NormAsym	23	20	19	18	9	19	11	33	9	20	12	16	43	57	37	28	44	209	9.25
151	62	Female	Chinese	Secondary	Never	No	Yes	Fair	0	Right	0.72	23.7	No	Yes	NormAsym	27	12	18	17	10	13	8	40	8	20	9	13	39	50	35	23	48	195	8.36
152	59	Female	Chinese	Primary	Never	Yes	No	Good	2	Right	0.97	25.6	No	No	NormSym	30	9	17	18	7	16	13	42	5	20	5	11	39	41	35	23	55	193	8.38
158	58	Female	Non-Chinese	Secondary	Never	Yes	No	Fair	2	Right	0.98	17.1	Yes	No	WeakSym	33	17	19	15	10	14	9	47	9	20	8	17	50	54	34	24	56	218	10.095
160	56	Female	Chinese	Tertiary	Never	Yes	Yes	Fair	4	Right	0.77	31	No	Yes	NormAsym	33	13	18	12	9	23	13	68	8	20	7	11	46	46	30	32	81	235	8.065
164	71	Male	Chinese	Primary	Ex	No	Yes	Good	2	Right	1.65	26.2	Yes	Yes	WeakAsym	28	16	16	13	8	14	12	32	0	20	7	13	44	40	29	22	44	179	11.875
165	58	Female	Chinese	Tertiary	Never	Yes	No	vGood	1	Right	0.91	22.9	No	No	NormSym	33	17	18	16	10	20	11	43	7	20	9	14	50	50	34	30	54	218	9.965
170	59	Male	Non-Chinese	Secondary	Never	No	Yes	vGood	1	Right	0.84	35.1	No	Yes	NormAsym	24	6	18	19	9	10	6	29	5	20	3	17	30	45	37	19	35	166	9.905
171	62	Male	Chinese	Secondary	Never	Yes	No	Good	0	Right	0.95	37.5	No	No	NormSym	31	16	16	12	10	13	16	50	8	20	7	11	47	46	28	23	66	210	10.545
174	63	Male	Chinese	Secondary	Current	No	Yes	Good	3	Right	0.87	44.4	No	Yes	NormAsym	30	13	19	19	10	19	13	31	8	20	9	19	43	56	38	29	44	210	9.24
176	56	Male	Non-Chinese	Secondary	Never	Yes	Yes	Good	2	Right	1.05	44.6	No	No	NormSym	36	18	20	13	10	32	12	51	9	20	10	18	54	57	33	42	63	249	9.575
180	79	Female	Non-Chinese	Secondary	Never	Yes	Yes	Good	2	Right	0.63	22	No	Yes	NormAsym	28	14	14	1	8	14	7	22	5	19	7	8	42	39	15	22	29	147	10.235
182	73	Female	Chinese	Primary	Never	Yes	Yes	Good	2	Right	0.99	22.6	No	No	NormSym	25	13	18	15	10	17	12	25	6	20	7	11	38	44	33	27	37	179	10.08
183	70	Female	Non-Chinese	Secondary	Never	No	Yes	Fair	0	Right	0.91	20.1	No	No	NormSym	25	16	19	11	9	19	12	50	7	20	8	16	41	51	30	28	62	212	10.33
187	75	Male	Non-Chinese	Secondary	Never	No	No	Fair	0	Right	0.96	34.6	No	No	NormSym	27	18	18	13	7	9	8	31	6	20	12	9	45	47	31	16	39	178	10.435
190	66	Female	Non-Chinese	Primary	Never	No	No	Good	2	Right	0.82	27.9	No	Yes	NormAsym	26	9	17	13	7	11	8	46	6	18	6	9	35	39	30	18	54	176	9.79
192	59	Female	Chinese	Secondary	Never	No	Yes	Good	0	Right	0.7	18.1	No	Yes	NormAsym	24	9	18	16	9	18	10	61	3	17	4	11	33	35	34	27	71	200	9.625
193	61	Female	Chinese	Secondary	Never	No	Yes	vGood	0	Right	0.87	22	No	Yes	NormAsym	28	15	20	17	10	17	8	47	7	20	8	18	43	53	37	27	55	215	9.035
194	66	Female	Chinese	Tertiary	Never	No	Yes	Excellent	1	Left	0.95	21.8	No	No	NormSym	29	16	19	16	10	27	12	40	9	20	10	17	45	56	35	37	52	225	9.855
195	69	Male	Chinese	Tertiary	Never	No	Yes	Good	3	Right	0.74	26	Yes	Yes	WeakAsym	33	16	20	17	10	16	9	41	8	19	9	18	49	54	37	26	50	216	11.095
196	67	Male	Chinese	Secondary	Never	No	No	Good	2	Right	0.83	43.3	No	Yes	NormAsym	34	15	19	15	10	22	11	36	9	20	10	13	49	52	34	32	47	214	8.875
197	56	Male	Chinese	Secondary	Never	No	Yes	Good	0	Right	1.01	43.8	No	No	NormSym	27	14	20	16	9	14	12	37	5	19	6	15	41	45	36	23	49	194	8.395
199	70	Male	Chinese	Secondary	Ex	No	Yes	Good	0	Right	0.91	38.9	No	No	NormSym	26	17	17	20	10	17	14	35	6	20	10	15	43	51	37	27	49	207	8.455
200	64	Male	Chinese	Secondary	Ex	No	Yes	Good	1	Left	1.01	38.8	No	No	NormSym	30	12	17	20	10	19	10	46	9	20	6	17	42	52	37	29	56	216	12.22
201	57	Male	Chinese	Tertiary	Never	No	Yes	Good	0	Right	0.92	45.2	No	No	NormSym	34	16	17	17	10	25	11	50	9	19	9	14	50	51	34	35	61	231	9.815
205	70	Male	Chinese	Secondary	Never	Yes	Yes	vGood	1	Right	0.88	38.8	No	Yes	NormAsym	29	12	20	14	9	21	13	43	0	18	6	14	41	38	34	30	56	199	9.765
206	64	Female	Chinese	Secondary	Never	No	Yes	Fair	3	Right	0.94	28.5	No	No	NormSym	31	17	18	11	9	19	14	39	6	19	6	14	48	45	29	28	53	203	9.13
212	70	Female	Chinese	Primary	Never	Yes	Yes	Good	3	Right	1.35	23.6	No	Yes	NormAsym	27	16	17	9	9	21	9	21	7	20	11	14	43	52	26	30	30	181	19.25
213	75	Male	Chinese	Primary	Never	No	No	Good	0	Right	0.87	36.6	No	Yes	NormAsym	22	14	17	10	7	11	12	14	3	19	7	10	36	39	27	18	26	146	10.875
214	64	Female	Non-Chinese	Tertiary	Never	No	No	vGood	0	Right	0.96	16.6	Yes	No	WeakSym	29	15	20	14	8	20	10	40	7	20	9	15	44	51	34	28	50	207	10.705
221	69	Female	Non-Chinese	Primary	Never	Yes	Yes	vGood	4	Right	0.62	27.7	No	Yes	NormAsym	19	12	8	7	6	18	7	0	0	18	6	5	31	29	15	24	7	106	8.81
222	64	Male	Chinese	Tertiary	Never	No	Yes	vGood	0	Right	0.85	37.6	No	Yes	NormAsym	35	22	18	20	8	19	10	44	9	20	11	13	57	53	38	27	54	229	7.795
223	68	Female	Chinese	Secondary	Never	No	Yes	vGood	1	Right	0.82	26.7	No	Yes	NormAsym	28	10	20	15	10	14	12	33	6	20	5	6	38	37	35	24	45	179	9.425
224	76	Male	Chinese	Primary	Ex	No	No	Good	2	Right	0.95	29.1	No	No	NormSym	24	14	19	18	10	21	8	25	6	19	8	13	38	46	37	31	33	185	9.955
228	68	Female	Chinese	Primary	Never	Yes	Yes	Good	2	Right	0.73	21.4	No	Yes	NormAsym	32	14	19	8	6	11	7	26	9	20	6	13	46	48	27	17	33	171	13.065
229	64	Female	Chinese	Tertiary	Never	No	No	Good	1	Right	1.11	21.7	No	Yes	NormAsym	29	18	20	15	10	25	13	45	7	19	10	9	47	45	35	35	58	220	9.22
232	69	Female	Non-Chinese	Primary	Never	Yes	Yes	Poor	4	Right	0.88	22.4	No	Yes	NormAsym	23	12	20	17	6	11	9	31	7	18	7	16	35	48	37	17	40	177	9.11
239	75	Male	Chinese	Primary	Never	No	Yes	Excellent	2	Right	0.85	26.2	Yes	Yes	WeakAsym	20	9	16	12	8	9	10	25	3	18	4	5	29	30	28	17	35	139	9.815
240	65	Male	Chinese	Secondary	Never	No	Yes	Good	2	Right	0.88	26.6	Yes	Yes	WeakAsym	27	10	19	20	10	12	14	42	7	20	6	19	37	52	39	22	56	206	10.98
242	63	Female	Chinese	Secondary	Never	No	No	Good	0	Right	1.01	26.5	No	No	NormSym	36	15	20	12	10	19	7	37	9	20	8	10	51	47	32	29	44	203	8.965
243	63	Male	Chinese	Secondary	Never	No	Yes	Good	2	Right	0.83	36	No	Yes	NormAsym	31	12	20	19	10	22	8	35	8	19	8	14	43	49	39	32	43	206	6.705
245	75	Female	Chinese	Primary	Never	No	No	Good	0	Left	0.96	22.3	No	No	NormSym	25	12	19	14	9	24	11	17	7	19	6	11	37	43	33	33	28	174	10.065
246	81	Female	Chinese	Secondary	Never	No	No	Fair	2	Right	0.85	16.6	Yes	Yes	WeakAsym	23	12	19	18	9	19	11	39	4	20	7	7	35	38	37	28	50	188	12.105
248	71	Male	Chinese	Secondary	Never	No	Yes	Good	1	Right	1.24	38.3	No	Yes	NormAsym	24	16	20	16	10	19	10	41	4	20	8	19	40	51	36	29	51	207	8.655
249	69	Male	Chinese	Tertiary	Never	No	No	vGood	1	Right	0.91	40.6	No	No	NormSym	24	16	18	19	10	21	8	43	3	17	8	11	40	39	37	31	51	198	8.595
250	66	Female	Chinese	Secondary	Never	Yes	Yes	Fair	0	Right	0.83	19.3	No	Yes	NormAsym	32	17	17	15	10	24	10	59	9	20	10	13	49	52	32	34	69	236	7.67
251	70	Male	Chinese	Secondary	Never	Yes	No	Excellent	1	Right	0.74	22.7	Yes	Yes	WeakAsym	26	11	18	18	10	18	12	47	7	20	6	11	37	44	36	28	59	204	9.3
252	63	Female	Chinese	Secondary	Never	No	Yes	vGood	1	Right	1.14	26.9	No	Yes	NormAsym	29	14	19	15	10	17	10	40	3	18	7	12	43	40	34	27	50	194	7.955
253	72	Male	Chinese	Tertiary	Never	No	Yes	Fair	4	Right	0.91	33.6	No	No	NormSym	15	21	17	20	10	17	10	33	3	19	11	10	36	43	37	27	43	186	9.245
255	61	Male	Chinese	Primary	Never	No	Yes	Good	3	Right	0.84	33.1	No	Yes	NormAsym	30	18	20	18	9	28	16	47	9	20	11	19	48	59	38	37	63	245	11.905
258	67	Female	Chinese	Secondary	Never	No	Yes	Good	3	Right	0.88	21.6	No	Yes	NormAsym	30	18	13	15	10	15	14	42	9	20	11	13	48	53	28	25	56	210	7.91
263	70	Male	Chinese	Secondary	Never	No	No	Good	1	Right	0.87	24.6	Yes	Yes	WeakAsym	23	15	16	16	9	12	15	31	7	20	9	13	38	49	32	21	46	186	7.525
267	64	Female	Non-Chinese	Secondary	Never	Yes	Yes	Good	0	Right	0.94	24.1	No	No	NormSym	27	13	20	9	9	19	6	29	6	20	6	12	40	44	29	28	35	176	9.04
271	65	Male	Chinese	Primary	Never	No	Yes	vGood	0	Right	1	28	No	No	NormSym	28	14	14	14	10	15	14	29	3	18	5	10	42	36	28	25	43	174	11.11
273	64	Female	Chinese	Primary	Never	No	Yes	Good	0	Right	1.01	18.2	No	No	NormSym	26	16	19	14	9	11	11	43	7	20	9	13	42	49	33	20	54	198	9.275
276	67	Female	Chinese	Primary	Never	No	No	Good	2	Right	0.87	25.1	No	Yes	NormAsym	29	13	20	18	9	21	11	24	8	20	8	16	42	52	38	30	35	197	10.16
279	79	Female	Chinese	Primary	Never	No	Yes	Good	0	Right	0.93	13.9	Yes	No	WeakSym	8	3	18	15	6	12	7	10	0	17	2	2	11	21	33	18	17	100	10.205
281	72	Male	Non-Chinese	Secondary	Never	Yes	No	vGood	0	Right	1	28.7	No	No	NormSym	19	8	17	12	9	16	8	28	4	17	3	8	27	32	29	25	36	149	10.59
282	65	Female	Non-Chinese	Secondary	Never	No	Yes	Good	0	Right	0.92	28.5	No	No	NormSym	26	13	20	11	8	13	8	30	5	20	6	11	39	42	31	21	38	171	8.98
284	61	Male	Chinese	Primary	Ex	No	No	vGood	0	Right	0.88	31.5	No	Yes	NormAsym	29	15	18	18	9	16	14	41	8	19	5	15	44	47	36	25	55	207	8.64
286	64	Male	Chinese	Secondary	Never	No	No	Good	3	Right	1.08	37.6	No	No	NormSym	31	17	20	18	10	33	14	51	8	20	9	19	48	56	38	43	65	250	7.205
288	61	Female	Non-Chinese	Secondary	Never	No	Yes	Good	3	Right	1.03	28.6	No	No	NormSym	24	14	20	17	10	16	12	47	3	18	6	5	38	32	37	26	59	192	7.795
295	69	Female	Chinese	Primary	Never	No	No	Good	2	Right	0.96	28.8	No	No	NormSym	30	18	19	17	10	21	12	46	6	20	10	11	48	47	36	31	58	220	9.78
296	61	Male	Chinese	Secondary	Never	No	No	vGood	3	Right	0.74	47	No	Yes	NormAsym	24	17	19	19	10	32	11	49	6	20	11	17	41	54	38	42	60	235	7.01
297	63	Male	Chinese	Primary	Never	Yes	No	Good	3	Right	0.9	24.2	Yes	No	WeakSym	21	14	14	12	10	9	11	14	0	19	9	16	35	44	26	19	25	149	14.545
298	78	Male	Chinese	Tertiary	Current	No	No	Good	0	Right	0.97	33	No	No	NormSym	25	18	20	15	10	29	16	43	3	20	10	5	43	38	35	39	59	214	6.92
299	75	Female	Chinese	Tertiary	Never	No	Yes	Good	0	Right	0.86	24.9	No	Yes	NormAsym	25	10	18	10	10	16	15	38	3	18	6	11	35	38	28	26	53	180	10.845
301	61	Female	Chinese	Primary	Never	No	Yes	Fair	3	Right	0.85	23.7	No	Yes	NormAsym	30	11	20	12	10	16	10	39	7	20	6	13	41	46	32	26	49	194	8.17
303	61	Female	Chinese	Secondary	Never	No	No	Good	2	Right	1.12	23.4	No	Yes	NormAsym	21	14	19	9	10	15	7	38	5	20	9	13	35	47	28	25	45	180	8.905
304	84	Female	Chinese	Secondary	Never	No	No	Good	5	Right	0.68	16.9	Yes	Yes	WeakAsym	33	15	17	3	8	10	9	33	7	20	9	9	48	45	20	18	42	173	14.35
307	70	Male	Chinese	Primary	Never	No	Yes	Good	0	Right	0.87	38.5	No	Yes	NormAsym	28	11	17	15	9	11	13	42	7	20	5	8	39	40	32	20	55	186	10.85
309	70	Male	Chinese	Secondary	Never	No	Yes	vGood	0	Left	0.87	39.1	No	Yes	NormAsym	21	12	19	18	10	22	8	42	2	19	9	8	33	38	37	32	50	190	6.095
312	66	Female	Non-Chinese	Primary	Never	No	Yes	Fair	5	Right	0.99	17.6	Yes	No	WeakSym	25	8	18	4	8	13	7	22	5	16	4	5	33	30	22	21	29	135	16.81
313	73	Male	Non-Chinese	Primary	Never	No	Yes	Excellent	1	Right	1.02	34.1	No	No	NormSym	22	7	14	15	8	8	10	15	6	17	2	9	29	34	29	16	25	133	9.815
314	71	Female	Chinese	Primary	Never	No	Yes	Good	2	Right	0.85	20.1	No	Yes	NormAsym	28	15	20	13	10	15	14	27	3	19	7	7	43	36	33	25	41	178	9.19
315	64	Female	Chinese	Secondary	Current	No	Yes	Good	1	Left	1.02	18.1	No	No	NormSym	22	12	13	3	9	12	12	10	9	19	6	9	34	43	16	21	22	136	12.985
316	62	Male	Chinese	Tertiary	Current	No	No	Fair	1	Right	0.88	37.2	No	Yes	NormAsym	28	16	20	20	9	11	11	41	7	20	8	16	44	51	40	20	52	207	8.575
317	65	Female	Chinese	Primary	Never	No	Yes	Good	3	Right	0.71	21.2	No	Yes	NormAsym	25	13	20	18	8	13	13	24	8	20	6	15	38	49	38	21	37	183	12.175
318	69	Male	Chinese	Primary	Current	No	No	Good	0	Right	0.89	37.1	No	Yes	NormAsym	21	13	16	16	9	17	12	37	6	18	9	11	34	44	32	26	49	185	9.395
319	67	Female	Chinese	Primary	Never	No	No	vGood	0	Right	0.98	27.3	No	No	NormSym	27	9	16	14	8	13	13	30	5	20	5	12	36	42	30	21	43	172	7.995
320	67	Male	Chinese	Tertiary	Never	No	Yes	Good	1	Right	0.97	32.4	No	No	NormSym	22	21	18	20	9	20	8	49	5	15	12	8	43	40	38	29	57	207	8.78
321	62	Female	Chinese	Tertiary	Never	No	No	Good	0	Right	0.92	27.2	No	No	NormSym	34	18	20	19	10	25	12	59	10	20	9	18	52	57	39	35	71	254	7.125
323	65	Male	Non-Chinese	Secondary	Never	No	Yes	Fair	0	Right	1.07	32.4	No	No	NormSym	31	14	20	19	9	18	12	51	9	20	9	18	45	56	39	27	63	230	8.92
324	82	Male	Chinese	Secondary	Never	No	Yes	vGood	0	Right	1.11	26.2	Yes	Yes	WeakAsym	27	17	17	17	10	21	12	40	3	17	8	14	44	42	34	31	52	203	10.685
325	82	Female	Chinese	Primary	Never	No	Yes	Good	2	Right	0.89	19.2	No	Yes	NormAsym	26	12	17	10	8	11	12	21	6	19	6	11	38	42	27	19	33	159	11.66
326	76	Female	Chinese	Primary	Never	No	Yes	vGood	2	Right	0.86	22.3	No	Yes	NormAsym	28	7	20	13	9	9	11	22	6	19	3	18	35	46	33	18	33	165	9.41
327	74	Male	Chinese	Secondary	Ex	No	Yes	Good	3	Right	1.03	19.6	Yes	No	WeakSym	23	15	14	4	10	18	15	33	0	19	8	9	38	36	18	28	48	168	10.255
329	70	Female	Chinese	Primary	Ex	No	No	Good	3	Right	0.97	23	No	No	NormSym	29	16	17	16	9	12	16	36	0	20	10	14	45	44	33	21	52	195	9.015
330	84	Male	Chinese	Secondary	Never	No	No	Excellent	0	Right	1.04	14.7	Yes	No	WeakSym	26	17	14	10	10	11	10	23	0	19	8	0	43	27	24	21	33	148	11.63
331	71	Female	Chinese	Secondary	Never	No	Yes	Good	3	Right	1.13	19	No	Yes	NormAsym	33	21	20	20	10	26	16	57	9	20	11	19	54	59	40	36	73	262	8.86
332	71	Male	Chinese	Primary	Current	No	Yes	Good	1	Left	0.91	38.7	No	No	NormSym	19	17	20	11	10	19	11	29	3	19	7	11	36	40	31	29	40	176	10.77
333	78	Female	Chinese	Secondary	Never	Yes	Yes	Excellent	2	Right	0.68	15.6	Yes	Yes	WeakAsym	28	13	13	15	9	16	8	36	7	20	8	15	41	50	28	25	44	188	14.36
334	77	Female	Chinese	Primary	Never	No	Yes	vGood	2	Right	0.72	17.3	Yes	Yes	WeakAsym	33	17	19	12	9	12	9	34	8	20	9	19	50	56	31	21	43	201	9.605
335	72	Female	Non-Chinese	Secondary	Never	No	No	Good	5	Right	0.93	14.8	Yes	No	WeakSym	31	21	20	15	9	19	8	46	7	20	11	16	52	54	35	28	54	223	10.545
337	73	Male	Chinese	Primary	Ex	Yes	Yes	Good	2	Right	1.04	30.6	No	No	NormSym	22	16	14	16	9	9	12	39	6	18	10	15	38	49	30	18	51	186	12.78
338	71	Female	Chinese	Primary	Never	No	No	Good	0	Right	1.03	14.8	Yes	No	WeakSym	21	15	18	9	7	15	10	18	5	20	8	11	36	44	27	22	28	157	9.78
340	66	Male	Chinese	Secondary	Never	No	No	Good	2	Right	0.98	31.5	No	No	NormSym	29	16	19	15	10	24	16	32	9	20	10	9	45	48	34	34	48	209	10.36
341	73	Male	Chinese	Primary	Current	No	No	Good	3	Right	1.03	25.1	Yes	No	WeakSym	20	11	16	13	9	14	13	21	3	17	7	6	31	33	29	23	34	150	10.45
342	67	Female	Chinese	Primary	Never	Yes	No	Good	2	Right	1.26	13	Yes	Yes	WeakAsym	18	10	18	10	9	10	12	34	3	18	5	12	28	38	28	19	46	159	10.86
343	65	Male	Chinese	Tertiary	Never	No	Yes	Good	0	Right	0.9	35.6	No	No	NormSym	24	11	19	13	9	13	15	36	3	16	7	18	35	44	32	22	51	184	8.38
344	66	Female	Chinese	Secondary	Never	No	Yes	Good	0	Right	0.89	23.6	No	Yes	NormAsym	38	20	18	14	10	22	14	41	10	20	11	17	58	58	32	32	55	235	9.28
345	70	Female	Chinese	Primary	Never	No	Yes	Good	1	Right	0.97	10.2	Yes	No	WeakSym	20	8	16	12	8	9	12	25	5	18	4	16	28	43	28	17	37	153	10.02
346	69	Female	Chinese	Primary	Never	No	No	vGood	1	Right	0.86	23.3	No	Yes	NormAsym	24	10	10	7	7	12	9	19	4	19	3	10	34	36	17	19	28	134	8.435
347	66	Female	Chinese	Primary	Never	No	Yes	vGood	0	Right	0.89	25.9	No	Yes	NormAsym	33	8	18	7	5	11	15	29	7	20	4	13	41	44	25	16	44	170	8.855
348	67	Male	Chinese	Primary	Ex	No	No	vGood	3	Right	0.9	36.9	No	No	NormSym	24	10	17	12	10	14	11	20	5	20	4	15	34	44	29	24	31	162	9.92
349	67	Male	Chinese	Primary	Never	No	No	Good	1	Right	0.79	22.8	Yes	Yes	WeakAsym	22	15	18	14	8	18	13	34	7	19	8	11	37	45	32	26	47	187	8.855
351	79	Male	Chinese	Tertiary	Current	No	Yes	Good	3	Right	0.9	22.6	Yes	No	WeakSym	28	10	16	12	10	15	8	36	4	20	4	4	38	32	28	25	44	167	12.065
352	75	Female	Chinese	Secondary	Never	No	Yes	Good	0	Right	0.72	22.5	No	Yes	NormAsym	29	15	20	15	10	15	12	43	8	20	8	12	44	48	35	25	55	207	9.26
353	75	Male	Chinese	Secondary	Never	No	Yes	Fair	3	Right	0.9	19.1	Yes	No	WeakSym	25	16	18	18	8	16	16	33	6	20	10	8	41	44	36	24	49	194	10.68
355	67	Male	Chinese	Secondary	Ex	No	Yes	Good	1	Right	0.86	32.7	No	Yes	NormAsym	26	13	20	19	9	14	8	51	4	20	9	11	39	44	39	23	59	204	8.715
356	69	Female	Chinese	Primary	Never	No	No	Good	1	Right	0.88	22.4	No	Yes	NormAsym	23	11	19	11	10	20	12	26	7	20	6	5	34	38	30	30	38	170	12.265
357	66	Female	Chinese	Secondary	Never	No	Yes	Good	2	Right	0.94	24	No	No	NormSym	33	12	20	12	10	18	11	44	7	20	7	15	45	49	32	28	55	209	9.125
358	80	Male	Chinese	Primary	Never	No	Yes	Good	4	Right	1.82	30.7	No	Yes	NormAsym	27	17	19	12	10	17	10	22	7	20	10	14	44	51	31	27	32	185	12.25
359	69	Female	Chinese	Primary	Never	Yes	Yes	Good	3	Right	0.86	27.8	No	Yes	NormAsym	29	11	18	17	9	9	14	34	10	20	6	17	40	53	35	18	48	194	11.3
360	68	Male	Chinese	Tertiary	Ex	No	Yes	Good	0	Right	1.05	27.1	Yes	No	WeakSym	27	10	19	13	10	17	13	43	7	19	6	18	37	50	32	27	56	202	8.925
362	69	Female	Chinese	Primary	Never	No	No	vGood	2	Right	0.97	19.5	No	No	NormSym	28	14	20	12	8	18	8	23	0	18	7	7	42	32	32	26	31	163	11.825
363	68	Male	Chinese	Secondary	Never	Yes	Yes	Good	2	Right	1	36.4	No	No	NormSym	31	24	20	19	10	28	11	49	7	19	11	17	55	54	39	38	60	246	10.625
364	80	Female	Chinese	Primary	Never	No	Yes	Excellent	2	Right	0.99	17	Yes	No	WeakSym	22	11	17	9	7	17	8	11	5	20	5	19	33	49	26	24	19	151	16.72
367	66	Female	Chinese	Secondary	Never	No	No	Good	2	Right	0.88	28.4	No	Yes	NormAsym	30	16	19	14	10	18	13	53	9	20	8	15	46	52	33	28	66	225	9.205
368	72	Female	Chinese	Primary	Never	Yes	Yes	Good	2	Right	0.76	19.4	No	Yes	NormAsym	22	3	13	6	5	12	12	19	0	17	0	5	25	22	19	17	31	114	10.8
369	67	Male	Chinese	Secondary	Never	No	Yes	Good	1	Right	0.96	30.5	No	No	NormSym	16	14	20	18	10	14	13	38	6	19	8	20	30	53	38	24	51	196	9.94
371	80	Female	Chinese	Primary	Ex	No	No	Good	2	Right	0.94	21.2	No	No	NormSym	9	2	15	15	7	6	9	17	0	12	0	5	11	17	30	13	26	97	9.97
372	70	Male	Chinese	Primary	Ex	No	No	Fair	4	Right	0.99	30.5	No	No	NormSym	22	16	19	14	10	21	12	29	4	19	6	15	38	44	33	31	41	187	10.13
375	72	Female	Chinese	Primary	Never	No	Yes	Good	1	Right	0.84	14	Yes	Yes	WeakAsym	24	12	20	10	8	14	12	23	5	19	7	15	36	46	30	22	35	169	9.565
376	68	Female	Chinese	Secondary	Never	No	Yes	vGood	3	Right	0.9	15.7	Yes	No	WeakSym	27	12	19	16	9	17	10	25	8	20	7	13	39	48	35	26	35	183	8.185
377	69	Male	Chinese	Primary	Ex	No	Yes	Good	3	Right	0.79	32.5	No	Yes	NormAsym	27	18	18	18	9	19	12	36	6	20	10	14	45	50	36	28	48	207	8.625
378	70	Female	Chinese	Primary	Never	No	Yes	Fair	4	Right	0.8	17.1	Yes	Yes	WeakAsym	26	12	18	14	9	15	12	22	7	20	7	5	38	39	32	24	34	167	14.2
379	76	Male	Chinese	Secondary	Never	No	Yes	Good	4	Right	1.01	29.7	No	No	NormSym	24	14	18	11	10	11	8	33	5	18	6	9	38	38	29	21	41	167	9.015
380	71	Male	Chinese	Primary	Never	No	No	Good	1	Right	0.97	34.2	No	No	NormSym	22	12	19	17	9	14	8	19	0	18	6	10	34	34	36	23	27	154	9.205
381	67	Female	Chinese	Primary	Never	No	No	Good	0	Right	0.98	26.9	No	No	NormSym	28	18	20	14	10	23	15	40	9	20	10	18	46	57	34	33	55	225	9.8
384	73	Female	Chinese	Secondary	Never	No	Yes	Good	3	Right	0.99	21.4	No	No	NormSym	31	9	20	16	9	11	11	38	8	20	6	15	40	49	36	20	49	194	9.17
385	75	Female	Chinese	Primary	Never	No	Yes	Good	2	Right	0.91	19	No	No	NormSym	27	4	16	14	7	12	9	24	4	17	3	10	31	34	30	19	33	147	9.575
388	85	Male	Chinese	Primary	Ex	No	Yes	Good	3	Right	0.84	28.2	No	Yes	NormAsym	25	5	19	10	9	9	9	19	8	18	3	18	30	47	29	18	28	152	16.72
389	73	Male	Chinese	Primary	Ex	Yes	Yes	Good	1	Right	1.05	32.8	No	No	NormSym	21	17	15	16	9	18	12	49	0	20	9	8	38	37	31	27	61	194	10.755
390	79	Male	Chinese	Primary	Never	No	Yes	Good	3	Right	1.19	25.5	Yes	Yes	WeakAsym	11	9	16	2	9	6	8	10	0	9	4	8	20	21	18	15	18	92	14.05
395	74	Female	Chinese	Primary	Never	No	No	vGood	1	Right	0.94	25.8	No	No	NormSym	30	10	11	10	8	15	13	11	7	20	7	6	40	40	21	23	24	148	9.345
398	71	Female	Chinese	Secondary	Never	No	No	Good	3	Right	0.81	21	No	Yes	NormAsym	29	15	12	13	9	15	14	43	6	20	9	10	44	45	25	24	57	195	9.485
401	90	Male	Chinese	Primary	Ex	No	No	Good	1	Right	0.93	33	No	No	NormSym	24	15	19	20	9	11	11	26	0	19	10	15	39	44	39	20	37	179	10.47
402	78	Female	Chinese	Secondary	Never	No	Yes	Good	3	Right	0.87	17.8	Yes	Yes	WeakAsym	26	11	18	4	9	20	12	25	6	19	8	10	37	43	22	29	37	168	10.12
404	71	Female	Chinese	Primary	Never	No	No	vGood	0	Right	1.12	32.6	No	Yes	NormAsym	23	8	19	9	8	17	10	17	6	20	5	10	31	41	28	25	27	152	11.25
405	87	Female	Chinese	Primary	Never	No	Yes	vGood	1	Right	1.01	22.1	No	No	NormSym	13	7	17	8	6	10	12	3	2	18	3	10	20	33	25	16	15	109	12.09
406	81	Female	Chinese	Primary	Never	No	Yes	Good	1	Right	1.05	13.8	Yes	No	WeakSym	27	11	19	11	8	15	11	16	4	20	4	9	38	37	30	23	27	155	10.595
408	75	Male	Non-Chinese	Secondary	Ex	No	Yes	vGood	2	Right	0.97	19.6	Yes	No	WeakSym	17	14	15	11	10	19	8	34	5	18	6	10	31	39	26	29	42	167	13.175
409	78	Male	Chinese	Primary	Never	No	Yes	Good	3	Right	0.91	29.4	No	No	NormSym	24	8	16	9	10	19	16	20	2	17	5	9	32	33	25	29	36	155	11.095
410	81	Female	Chinese	Primary	Never	Yes	Yes	Excellent	2	Right	0.73	24	No	Yes	NormAsym	20	15	20	8	8	20	13	22	0	15	9	17	35	41	28	28	35	167	15.015
411	81	Female	Chinese	Primary	Ex	No	Yes	vGood	3	Right	0.87	14.2	Yes	Yes	WeakAsym	13	9	13	6	6	11	7	4	0	17	4	9	22	30	19	17	11	99	12.005
412	81	Female	Chinese	Primary	Never	No	Yes	Good	1	Right	0.94	16.1	Yes	No	WeakSym	21	7	13	4	7	19	10	19	4	17	1	10	28	32	17	26	29	132	10.61
413	80	Female	Chinese	Primary	Never	Yes	Yes	vGood	2	Right	0.91	18.3	No	No	NormSym	17	10	16	13	6	9	7	19	3	17	5	13	27	38	29	15	26	135	12.625
414	76	Male	Chinese	Primary	Current	No	No	Good	2	Right	0.94	32.4	No	No	NormSym	19	17	17	7	10	17	10	13	2	19	7	10	36	38	24	27	23	148	14.64
415	88	Female	Chinese	Primary	Never	Yes	Yes	Good	2	Right	0.84	20.9	No	Yes	NormAsym	4	8	12	7	4	9	6	2	0	12	0	0	12	12	19	13	8	64	21.725
416	84	Female	Chinese	Primary	Never	No	Yes	Good	3	Right	1.18	19	No	Yes	NormAsym	18	16	18	6	8	13	9	17	0	18	9	8	34	35	24	21	26	140	10.745
419	83	Female	Chinese	Primary	Never	No	Yes	Good	3	Right	1.1	20.2	No	No	NormSym	23	12	14	9	7	16	14	12	5	16	5	4	35	30	23	23	26	137	12.405
420	71	Female	Chinese	Primary	Never	No	No	Good	2	Right	0.92	15.7	Yes	No	WeakSym	33	14	18	6	10	12	14	29	9	20	6	15	47	50	24	22	43	186	12.16
421	72	Female	Chinese	Primary	Never	Yes	Yes	vGood	3	Right	1.02	18.6	No	No	NormSym	30	11	18	5	9	9	14	21	6	20	3	9	41	38	23	18	35	155	13.565
424	72	Female	Chinese	Secondary	Never	No	Yes	vGood	2	Right	0.82	23.3	No	Yes	NormAsym	22	11	17	17	10	17	8	41	6	20	5	13	33	44	34	27	49	187	9.5
425	76	Female	Chinese	Primary	Never	No	Yes	Good	1	Right	0.93	18.1	No	No	NormSym	15	6	15	4	7	16	12	2	0	15	4	7	21	26	19	23	14	103	9.25
429	75	Female	Chinese	Secondary	Never	No	No	vGood	2	Right	0.81	18.8	No	Yes	NormAsym	24	13	20	19	10	20	10	29	5	17	10	18	37	50	39	30	39	195	10.42
430	72	Female	Chinese	Primary	Never	No	Yes	vGood	2	Right	0.94	15.4	Yes	No	WeakSym	29	16	19	17	9	11	11	22	4	19	10	18	45	51	36	20	33	185	8.81
431	72	Male	Chinese	Secondary	Ex	No	No	Good	0	Right	0.95	31.2	No	No	NormSym	29	23	20	20	10	23	10	49	9	19	12	18	52	58	40	33	59	242	10.295
432	81	Female	Chinese	Primary	Never	No	Yes	vGood	1	Right	0.97	14.8	Yes	No	WeakSym	18	15	18	16	9	10	8	13	4	20	10	13	33	47	34	19	21	154	16.78
433	78	Female	Chinese	Secondary	Never	No	Yes	Good	3	Right	0.72	18.6	No	Yes	NormAsym	27	12	19	13	5	19	13	28	3	17	6	3	39	29	32	24	41	165	11.805
434	75	Female	Chinese	Primary	Never	No	Yes	Good	3	Right	0.53	26.5	No	Yes	NormAsym	25	13	16	3	9	17	11	27	4	20	9	14	38	47	19	26	38	168	11.39
437	78	Female	Chinese	Primary	Never	No	Yes	Good	1	Right	0.98	23.8	No	No	NormSym	22	16	18	11	10	15	13	24	7	20	10	14	38	51	29	25	37	180	13.98
438	71	Male	Chinese	Primary	Never	No	Yes	Good	2	Right	0.85	35.3	No	Yes	NormAsym	25	20	16	12	9	21	9	17	5	20	9	11	45	45	28	30	26	174	11.485
439	75	Male	Chinese	Primary	Ex	No	Yes	Good	4	Right	0.93	25.4	Yes	No	WeakSym	23	13	19	8	7	15	13	24	0	16	2	14	36	32	27	22	37	154	13.33
440	73	Female	Chinese	Primary	Never	Yes	Yes	Fair	3	Right	0.86	23.2	No	Yes	NormAsym	19	11	17	7	8	22	9	3	0	18	6	8	30	32	24	30	12	128	12.14
442	75	Male	Chinese	Secondary	Ex	No	Yes	Good	1	Right	0.96	31.7	No	No	NormSym	29	15	20	18	10	29	12	42	8	20	8	17	44	53	38	39	54	228	10
443	71	Male	Chinese	Secondary	Ex	No	Yes	Poor	2	Right	0.88	14.4	Yes	Yes	WeakAsym	18	6	12	10	9	10	9	27	4	18	3	4	24	29	22	19	36	130	11.645
444	82	Female	Non-Chinese	Primary	Never	No	No	Fair	2	Right	0.66	17.3	Yes	Yes	WeakAsym	20	16	19	10	9	18	8	20	3	17	7	11	36	38	29	27	28	158	9.33
447	87	Female	Chinese	Primary	Never	No	No	Good	3	Left	1.02	11.1	Yes	No	WeakSym	23	15	16	10	7	18	12	14	5	20	8	10	38	43	26	25	26	158	16.47
448	71	Female	Chinese	Primary	Never	No	No	Good	3	Right	0.83	22.8	No	Yes	NormAsym	29	9	19	15	8	18	15	37	5	19	6	16	38	46	34	26	52	196	10.11
449	78	Female	Chinese	Primary	Ex	No	Yes	Good	2	Right	0.9	19.1	No	No	NormSym	24	8	19	7	9	14	12	17	4	20	6	12	32	42	26	23	29	152	11.77
450	72	Female	Chinese	Secondary	Never	No	Yes	Good	2	Right	0.89	25.9	No	Yes	NormAsym	26	17	20	13	9	22	10	33	7	20	10	16	43	53	33	31	43	203	14.72
451	81	Female	Chinese	Primary	Never	No	No	vGood	1	Right	0.96	14.9	Yes	No	WeakSym	21	3	19	5	7	13	13	10	1	10	0	8	24	19	24	20	23	110	13.765
452	82	Female	Chinese	Primary	Never	No	No	Good	1	Right	1.13	14.7	Yes	Yes	WeakAsym	7	8	17	11	9	15	9	6	1	13	4	2	15	20	28	24	15	102	14.47
454	80	Female	Chinese	Tertiary	Never	Yes	Yes	vGood	0	Right	0.68	20.6	No	Yes	NormAsym	25	20	18	10	8	12	14	15	6	20	10	12	45	48	28	20	29	170	21.78
456	72	Male	Non-Chinese	Secondary	Ex	No	Yes	Good	0	Right	0.78	30.6	No	Yes	NormAsym	20	15	20	12	10	20	13	30	3	19	9	14	35	45	32	30	43	185	10.485
457	77	Male	Chinese	Secondary	Never	No	Yes	Good	1	Right	1.07	33.9	No	No	NormSym	22	20	20	15	10	17	11	40	6	19	10	17	42	52	35	27	51	207	11.615
458	71	Female	Chinese	Primary	Never	No	Yes	vGood	0	Right	0.96	22.4	No	No	NormSym	23	14	17	11	10	20	8	16	7	20	8	12	37	47	28	30	24	166	9.235
459	82	Female	Chinese	Primary	Never	No	Yes	Good	1	Right	0.98	19.8	No	No	NormSym	16	10	19	12	9	20	14	24	0	20	8	9	26	37	31	29	38	161	15.19
460	79	Male	Chinese	Tertiary	Ex	No	Yes	vGood	3	Left	0.92	32	No	No	NormSym	16	10	18	16	9	25	10	44	4	18	6	15	26	43	34	34	54	191	9.105
461	72	Female	Chinese	Primary	Never	No	Yes	vGood	1	Right	0.86	24.4	No	Yes	NormAsym	21	11	17	8	7	26	9	8	6	17	5	10	32	38	25	33	17	145	9.39
462	71	Male	Chinese	Secondary	Ex	No	Yes	Good	2	Right	0.82	31.9	No	Yes	NormAsym	32	21	19	14	10	25	15	50	9	20	10	18	53	57	33	35	65	243	11.03
464	79	Male	Chinese	Primary	Never	Yes	Yes	Good	2	Right	0.79	28.2	No	Yes	NormAsym	21	17	17	14	8	11	10	25	4	18	6	4	38	32	31	19	35	155	10.505
465	75	Male	Chinese	Secondary	Never	No	Yes	Good	2	Right	1.05	22.2	Yes	No	WeakSym	29	20	20	19	7	17	11	27	0	20	10	9	49	39	39	24	38	189	10.735
466	71	Female	Chinese	Secondary	Never	No	Yes	Good	1	Left	0.95	21.4	No	No	NormSym	26	20	20	20	10	22	8	43	7	20	10	16	46	53	40	32	51	222	8.345
467	71	Male	Chinese	Secondary	Never	No	No	Good	4	Right	0.92	35.7	No	No	NormSym	26	18	19	18	10	26	13	41	5	20	10	17	44	52	37	36	54	223	11.565
468	71	Female	Chinese	Secondary	Never	No	Yes	Fair	2	Right	0.91	17.2	Yes	No	WeakSym	14	8	19	18	10	15	13	50	1	18	0	0	22	19	37	25	63	166	16.375
469	76	Female	Chinese	Primary	Never	No	No	Good	1	Right	0.87	22.2	No	Yes	NormAsym	20	15	18	11	8	19	9	19	1	16	5	10	35	32	29	27	28	151	13.05
470	76	Male	Chinese	Primary	Ex	No	No	Poor	2	Right	1.02	32.2	No	No	NormSym	24	3	19	13	8	9	10	18	0	19	2	16	27	37	32	17	28	141	8.815
471	81	Female	Chinese	Primary	Never	No	Yes	vGood	3	Right	1.06	16.4	Yes	No	WeakSym	16	11	15	13	10	14	12	26	1	19	2	7	27	29	28	24	38	146	12.84
473	73	Male	Chinese	Secondary	Never	Yes	Yes	Good	1	Right	0.8	18.4	Yes	Yes	WeakAsym	29	19	14	11	10	19	14	31	7	20	10	12	48	49	25	29	45	196	13.135
474	76	Female	Chinese	Secondary	Never	No	Yes	vGood	0	Right	0.93	19.4	No	No	NormSym	22	11	19	9	10	20	10	39	7	18	7	16	33	48	28	30	49	188	11.34
475	78	Male	Chinese	Secondary	Never	No	Yes	Good	1	Right	0.82	33.1	No	Yes	NormAsym	25	11	20	17	10	18	12	31	0	19	3	10	36	32	37	28	43	176	11.705
476	78	Male	Chinese	Primary	Ex	No	Yes	Good	1	Right	1.02	37.6	No	No	NormSym	17	15	18	10	9	11	8	18	0	19	9	14	32	42	28	20	26	148	9.06
478	76	Male	Chinese	Primary	Ex	Yes	Yes	Good	2	Right	0.62	22.2	Yes	Yes	WeakAsym	24	15	19	15	10	19	10	25	4	18	8	12	39	42	34	29	35	179	20.91
479	84	Female	Chinese	Primary	Never	Yes	No	vGood	1	Right	0.96	21.3	No	No	NormSym	17	4	14	6	8	5	8	3	0	13	1	6	21	20	20	13	11	85	11.635
480	76	Female	Non-Chinese	Primary	Never	Yes	No	Good	4	Right	1	10.5	Yes	No	WeakSym	20	9	15	10	10	15	6	8	3	19	4	3	29	29	25	25	14	122	16.875
481	77	Female	Chinese	Primary	Never	No	Yes	vGood	2	Right	0.89	23.8	No	Yes	NormAsym	24	9	15	10	8	13	10	5	5	20	3	16	33	44	25	21	15	138	10.69
482	79	Male	Non-Chinese	Primary	Current	No	No	vGood	3	Right	0.76	19.1	Yes	Yes	WeakAsym	14	15	16	16	9	10	8	11	0	14	9	14	29	37	32	19	19	136	14.455
483	76	Female	Chinese	Primary	Never	No	Yes	Good	2	Right	0.83	23.4	No	Yes	NormAsym	13	8	18	12	6	12	11	15	0	14	0	0	21	14	30	18	26	109	11.395
484	78	Female	Chinese	Primary	Never	No	No	vGood	3	Right	1	21	No	No	NormSym	15	9	13	5	4	20	6	12	1	16	4	0	24	21	18	24	18	105	15.92
485	77	Male	Chinese	Primary	Never	No	No	vGood	0	Right	1.07	24.5	Yes	No	WeakSym	15	13	15	10	8	25	11	25	0	19	9	15	28	43	25	33	36	165	13.035
486	77	Female	Chinese	Tertiary	Never	No	No	Good	2	Right	0.79	21.9	No	Yes	NormAsym	36	16	20	12	10	28	13	49	9	20	8	17	52	54	32	38	62	238	9.565
487	79	Male	Chinese	Primary	Ex	No	No	vGood	0	Right	0.82	23	Yes	Yes	WeakAsym	23	16	17	13	9	25	7	15	5	16	10	15	39	46	30	34	22	171	8.36
489	78	Female	Non-Chinese	Primary	Never	Yes	Yes	Good	3	Right	0.81	19.8	No	Yes	NormAsym	20	8	13	6	6	12	7	2	4	18	3	12	28	37	19	18	9	111	14.5
490	80	Male	Chinese	Secondary	Ex	No	No	Excellent	3	Right	0.98	19.8	Yes	No	WeakSym	18	10	20	16	10	21	10	22	4	20	5	19	28	48	36	31	32	175	14.22
491	82	Female	Non-Chinese	Primary	Never	Yes	Yes	vGood	0	Right	1.12	19.8	No	Yes	NormAsym	26	9	19	2	9	10	6	6	2	17	0	12	35	31	21	19	12	118	19.985
492	71	Female	Non-Chinese	Secondary	Never	No	No	Fair	1	Right	0.91	17.4	Yes	No	WeakSym	23	11	20	10	10	15	11	31	3	20	4	7	34	34	30	25	42	165	10.745
493	80	Male	Non-Chinese	Secondary	Ex	No	No	Fair	3	Right	1.28	23.6	Yes	Yes	WeakAsym	16	17	18	17	9	15	15	21	3	20	7	12	33	42	35	24	36	170	20.09
494	78	Female	Chinese	Secondary	Never	No	Yes	Good	1	Right	0.91	16.7	Yes	No	WeakSym	23	14	20	19	10	22	10	46	6	19	6	16	37	47	39	32	56	211	11.375
495	82	Male	Chinese	Primary	Never	No	Yes	vGood	0	Left	0.91	17.8	Yes	No	WeakSym	12	5	18	11	9	15	8	9	4	18	4	11	17	37	29	24	17	124	13.28
496	85	Female	Chinese	Primary	Ex	Yes	No	Good	5	Right	0.9	16	Yes	No	WeakSym	21	15	17	12	10	10	8	19	5	20	9	10	36	44	29	20	27	156	13.87
497	78	Male	Chinese	Primary	Never	No	No	Good	2	Right	0.88	26.4	Yes	Yes	WeakAsym	15	9	18	17	10	16	12	25	0	16	3	12	24	31	35	26	37	153	12.115
498	81	Male	Chinese	Primary	Never	No	Yes	Good	0	Right	1.04	30	No	No	NormSym	27	17	14	13	10	24	13	18	7	20	10	12	44	49	27	34	31	185	8.795
499	79	Female	Chinese	Primary	Never	No	No	Good	1	Right	0.82	13.3	Yes	Yes	WeakAsym	27	12	19	4	9	14	11	24	4	18	8	10	39	40	23	23	35	160	12.58
500	79	Male	Chinese	Secondary	Ex	No	Yes	Good	2	Right	0.98	25.3	Yes	No	WeakSym	23	18	20	17	10	21	11	39	5	20	10	17	41	52	37	31	50	211	13.155
501	81	Female	Chinese	Primary	Never	No	Yes	Poor	2	Right	0.67	24.2	No	Yes	NormAsym	25	18	19	4	10	24	12	11	9	19	9	15	43	52	23	34	23	175	29.295
502	75	Female	Chinese	Tertiary	Never	No	Yes	Good	1	Right	1.02	21.4	No	No	NormSym	27	17	20	15	10	18	11	47	8	19	9	18	44	54	35	28	58	219	8.095
503	78	Female	Chinese	Primary	Never	No	Yes	Good	0	Right	1.08	27.5	No	No	NormSym	25	11	20	11	8	20	12	21	5	20	7	17	36	49	31	28	33	177	12.58
504	78	Male	Chinese	Primary	Ex	No	Yes	Good	1	Right	0.99	34	No	No	NormSym	20	19	18	7	6	12	8	29	0	18	9	13	39	40	25	18	37	159	10.035
505	78	Female	Chinese	Tertiary	Never	No	Yes	Good	0	Right	0.9	19.7	No	No	NormSym	24	18	20	9	10	19	8	38	3	20	11	13	42	47	29	29	46	193	9.61
506	80	Female	Chinese	Primary	Never	No	No	vGood	1	Right	0.95	16.2	Yes	No	WeakSym	16	14	19	14	9	10	7	17	0	15	7	10	30	32	33	19	24	138	13.095
507	84	Female	Chinese	Primary	Never	No	Yes	Good	3	Right	1.08	12.7	Yes	No	WeakSym	21	13	19	8	7	13	11	25	0	18	6	12	34	36	27	20	36	153	15.125
508	83	Male	Chinese	Primary	Ex	No	Yes	Good	4	Right	0.89	30.3	No	Yes	NormAsym	24	15	18	13	10	9	14	18	0	19	11	15	39	45	31	19	32	166	13.285
509	81	Male	Chinese	Primary	Never	Yes	No	Good	3	Right	0.92	22.5	Yes	No	WeakSym	14	3	11	9	10	8	7	7	0	14	0	7	17	21	20	18	14	90	11.215
510	80	Female	Chinese	Primary	Never	No	Yes	vGood	3	Right	1.26	12.6	Yes	Yes	WeakAsym	13	12	11	14	7	9	8	5	0	18	6	3	25	27	25	16	13	106	22.605
512	83	Male	Chinese	Primary	Never	No	Yes	Good	2	Right	0.9	31.8	No	No	NormSym	17	12	19	12	10	18	12	24	0	18	9	13	29	40	31	28	36	164	9.48
513	85	Male	Chinese	Secondary	Never	No	Yes	vGood	0	Left	0.96	27.7	Yes	No	WeakSym	13	2	14	11	8	12	8	25	0	12	1	1	15	14	25	20	33	107	18.345
514	81	Female	Chinese	Primary	Never	No	Yes	Excellent	0	Right	0.88	17.7	Yes	Yes	WeakAsym	20	9	17	5	9	13	11	13	6	18	0	9	29	33	22	22	24	130	12.75
515	77	Male	Chinese	Secondary	Never	No	Yes	Good	2	Right	0.92	30.7	No	No	NormSym	25	13	19	18	10	17	14	33	5	18	8	15	38	46	37	27	47	195	11.27
516	85	Male	Non-Chinese	Primary	Never	No	No	Good	3	Right	0.88	10.5	Yes	Yes	WeakAsym	19	3	15	10	6	15	8	8	0	18	1	8	22	27	25	21	16	111	15.44
517	82	Female	Chinese	Primary	Never	No	No	Good	4	Right	0.94	23.7	No	No	NormSym	24	12	17	14	9	22	12	23	0	19	8	11	36	38	31	31	35	171	13.905
518	84	Male	Chinese	Primary	Ex	No	No	Fair	3	Right	0.86	29.6	No	Yes	NormAsym	21	15	19	8	9	16	10	22	0	18	7	10	36	35	27	25	32	155	21.7
519	85	Female	Chinese	Primary	Never	Yes	Yes	Good	1	Right	0.69	17	Yes	Yes	WeakAsym	11	3	15	5	8	11	7	17	0	10	0	2	14	12	20	19	24	89	19.19
520	83	Male	Chinese	Primary	Never	No	No	Fair	1	Right	0.9	18.8	Yes	No	WeakSym	24	11	18	10	10	10	11	30	7	19	4	7	35	37	28	20	41	161	11.365
521	80	Female	Chinese	Primary	Never	No	Yes	vGood	2	Right	0.9	23.8	No	No	NormSym	21	10	16	7	7	23	10	9	4	20	3	14	31	41	23	30	19	144	11.15
522	85	Male	Chinese	Primary	Never	No	No	Excellent	3	Right	0.83	26.1	Yes	Yes	WeakAsym	18	14	18	10	7	11	9	19	0	19	9	16	32	44	28	18	28	150	11.94
523	84	Male	Chinese	Primary	Current	No	No	vGood	3	Right	0.98	23.9	Yes	No	WeakSym	16	4	19	11	9	17	12	15	0	16	1	8	20	25	30	26	27	128	10.875
524	84	Female	Chinese	Primary	Never	No	Yes	Good	1	Right	0.97	17.4	Yes	No	WeakSym	25	11	16	12	8	12	7	10	5	19	2	9	36	35	28	20	17	136	11.985
525	82	Male	Chinese	Primary	Current	No	Yes	Good	0	Right	0.9	39.3	No	No	NormSym	24	8	19	17	10	17	10	19	0	19	6	11	32	36	36	27	29	160	9.855
526	84	Female	Chinese	Primary	Never	No	No	Excellent	0	Right	0.98	12.9	Yes	No	WeakSym	25	7	17	12	10	12	10	18	0	17	1	3	32	21	29	22	28	132	15.69
527	81	Male	Chinese	Primary	Never	No	Yes	Excellent	1	Right	1.01	22.3	Yes	No	WeakSym	25	13	18	16	9	19	8	22	5	20	5	12	38	42	34	28	30	172	8.395
528	83	Female	Chinese	Secondary	Never	No	Yes	Good	1	Right	1.06	17.2	Yes	No	WeakSym	24	13	19	12	10	14	8	34	4	18	6	16	37	44	31	24	42	178	9.295
529	83	Male	Chinese	Secondary	Never	No	Yes	vGood	0	Right	0.58	16.5	Yes	Yes	WeakAsym	23	10	19	9	6	9	16	26	0	18	5	2	33	25	28	15	42	143	13.61
530	82	Male	Chinese	Secondary	Never	No	No	Good	3	Right	0.84	28.8	No	Yes	NormAsym	21	16	17	9	9	12	15	28	5	20	7	7	37	39	26	21	43	166	14.015
531	86	Male	Chinese	Secondary	Never	Yes	Yes	Good	2	Right	0.93	32.2	No	No	NormSym	30	20	20	17	10	19	14	41	9	20	12	18	50	59	37	29	55	230	9.595
532	86	Female	Chinese	Primary	Never	No	Yes	vGood	2	Right	0.86	22.5	No	Yes	NormAsym	18	6	16	17	9	15	9	35	4	18	5	6	24	33	33	24	44	158	11.395
533	85	Male	Chinese	Tertiary	Never	No	Yes	vGood	3	Right	0.93	12.7	Yes	No	WeakSym	14	4	3	2	2	2	14	0	0	11	1	3	18	15	5	4	14	56	19.33
534	84	Female	Chinese	Tertiary	Never	No	Yes	vGood	2	Right	0.99	19.2	No	No	NormSym	25	15	17	14	10	15	13	38	6	20	8	10	40	44	31	25	51	191	7.94
535	84	Female	Chinese	Secondary	Never	No	Yes	Good	2	Right	0.9	20.3	No	No	NormSym	28	16	20	5	8	17	11	30	7	20	9	7	44	43	25	25	41	178	11.045
536	87	Female	Chinese	Tertiary	Never	No	Yes	Good	3	Right	1.01	17.3	Yes	No	WeakSym	26	10	19	9	20	25	10	33	5	20	8	15	36	48	28	45	43	200	13.04
537	84	Female	Chinese	Secondary	Never	No	Yes	Good	1	Right	0.71	14.5	Yes	Yes	WeakAsym	18	10	20	16	6	18	7	20	4	18	7	18	28	47	36	24	27	162	10.48
538	81	Female	Chinese	Primary	Never	No	No	Good	0	Right	0.87	20.3	No	Yes	NormAsym	22	5	19	8	8	8	9	20	5	20	2	7	27	34	27	16	29	133	12.27
539	88	Male	Chinese	Primary	Ex	Yes	Yes	Excellent	2	Right	0.97	15.9	Yes	No	WeakSym	8	3	13	11	7	9	6	2	0	14	0	0	11	14	24	16	8	73	25.325
540	63	Male	Chinese	Secondary	Ex	No	Yes	Good	4	Right	1.72	25.5	Yes	Yes	WeakAsym	17	13	20	15	10	12	15	40	1	19	6	8	30	34	35	22	55	176	9.39
541	81	Female	Chinese	Secondary	Never	No	Yes	Excellent	1	Right	1.21	14.1	Yes	Yes	WeakAsym	31	12	20	14	10	17	11	32	5	20	9	17	43	51	34	27	43	198	10.925
542	81	Male	Chinese	Tertiary	Never	No	Yes	Good	1	Right	0.74	23.5	Yes	Yes	WeakAsym	23	20	20	19	10	17	14	36	7	20	11	9	43	47	39	27	50	206	15.395
